# Supplementary material for: Comparative metabolic profiling of Haberlea rhodopensis, Thellungiella halophyla, and Arabidopsis thaliana exposed to low temperature
Source: Front Plant Sci. 2013 Dec 11;4:499. doi: 10.3389/fpls.2013.00499 (PMC3859123; doi:10.3389/fpls.2013.00499)
Supplement: Supplementary file 1 [file DataSheet1.XLSX]

## Sheet: Sheet1
Supplemental Table 1. Primers used for the expression qRT-PCR analysis during low temperature treatments of H. rhodopensis, T. halophila, and A. thaliana.
Organism	Gene and primer pairs
H. rhodopensis	Histone (Contig_003178), primers 5´-CACAAGTTGGTGTCCTCGAAT and 5´-GAAGCTGCTGAGGCCTATCTT
	ATP synthase (Contig_004642), 5´-GTTTTTCCTACACCAGCACCA and 5´-AGCTCCTTCATTTGTTGAGCA
	Non-Annotated gene (Contig_000225), 5´-CTTGCCGTACATTTGGGTCTA and 5´-TGGCTGGACTGATGATAGGTT
	Hypothetical protein (Contig_004112), 5´-CTACAATGGCGACGAAGAAAG and 5´-GGTTTCGCTAAATTCCTCGTT
	Protein phosphatase (Contig_093482), 5´-CCATAAGTTGGTGGGGAAGAT and 5´-GCCTTATTCACCTCCTCATCC
	MADS-box family gene (Contig_093532), 5´-CAGGAAGATGCTTGTCTCAGG and 5´-TGCGTTGCTTGTGAAATAAGA
	Cold-induced glucosyl transferase (Contig_017641), 5’- TGAGAAGCTGAGTTGTATGGAGG and 5’- AAGCTACCATCGGCACACC
	Temperature-induced lipocalin (Contig_031036), 5’- CAACCAAAGCATACTGATAATCCTC and 5’- TTACAAAGCTGATGCAAACAGC
	Cold shock (Contig_029135), 5'-TGCCAGAATCACGACATCC and 5'-TGATATCTTCGTGCACTTCTCG
T. halophila	ACTIN2, 5'-GCACAATCCAAAAGAGGTATTCTCACCT and 5'-GGAGCCTCGGTAAGAAGAACAGGG
	UBIQUITIN10, 5'-CTCTCTACCGTGATCAAGATGCA and 5'-GGAGCCTCGGTAAGAAGAACAGGG
	DREB2B, 5'-TAGAGGAAGCAGGCTTTGGC and 5'-TCAGAGCCAACACATTCAGG
	COR47, 5'-GAGGAGTTCAAGAACGTTCCG and 5'-CGTCTCTTGAGGTTTCACTTCC
	LEA, 5'-CAAGGAGACTGCAGAAGCTAGG and 5'-TAACCGCATCAGTAGCTCCC
	ELIP2, 5'-TCTTCAAGAGGAATCCTTCGG and 5'-CACCTTAGGCTTGCTAGCTGG
	ADH1, 5'-AAGTTCATCACTCATTCAGTGCC and 5'-GGTACGAGAATGGATTTCAAGC
	RD29B, 5'-CCTGGAGAAGACGACAAAGC and 5'-TCCGATATCTTGTCGGAAGG
A. thaliana	ACTIN2 (AT3G18780), 5'-TTCCTCAGCACATTCCAGCAGAT and 5'-AACGATTCCTGGACCTGCCTCATC
	DREB2A (AT5G05410), 5'-CAGTGTTGCCAACGGTTCAT and 5'-AAACGGAGGTATTCCGTAGTTGAG
	DREB2B (At3G11020), 5'-CAGGCCGGACAGTTGCA and 5'-CCCAATACTGCTGCTCAAACTCTA
	LEA (At1g52690), 5'-GCAATCAAGAACAAGGCACA and 5'-TCAGTGCGAAGCCCTAAAGT
	COR15A (AT2G42540.2), 5'-AGCTTCAGATTTCGTGACGG and 5'-CTTCTTTACCCAATGTATCTGCG
	COR47(AT1G20440), 5'-GGATTCACCAGCTGTCACG and 5'-GATGTTCCACTGGAAGCTCC
	RD29A (At5g52310), 5'-GAAGTGGAGTAGAGGAGCAACG and 5'-ATCTGAAGTTTCTCGGCAACC
