# Supplementary material for: Comparative metabolic profiling of Haberlea rhodopensis, Thellungiella halophyla, and Arabidopsis thaliana exposed to low temperature
Source: Front Plant Sci. 2013 Dec 11;4:499. doi: 10.3389/fpls.2013.00499 (PMC3859123; doi:10.3389/fpls.2013.00499)
Supplement: Supplementary file 2 [file DataSheet2.XLSX]

## Sheet: Sheet1
Drought- and cold-responsive genes are induced by the low temperature treatment in A. thaliana, H. rhodopensis, and T. halophila.
Plants grown at optimal conditions at 21 °C, 40 mE. min-1. cm-2 light intensity, 16/8 light/dark photoperiod, and relative humidity 70%, were subjected to chilling (4 °C) for three days and then returned to 21 °C for recovery.
Supplemental Table 2. qRT-PCR data from gene expression analysis of Arabidopsis, Haberlea, and Thellungiella. Fully hydrated plants grown at 21 °C were used as a reference point for the qRT-PCR.
Red colors and positive values depict induced genes while green colors and negative values depict repressed genes. The data are log ratios, average means of two replicates.
Species		Gene expression (log ratio)
	Gene	cold stress (4 °C)	recovery (21 °C)
A. thaliana	DREB2A	1.5	0.28
	DREB2B	1.53	-0.25
	LEA	3.52	1.61
	COR15A	6.03	0.22
	COR47	2.73	-0.16
	RD29A	4.47	-0.35
T. halophyla	DREB2B	1.53	-0.21
	COR47	4.86	-1.02
	LEA	0.58	0.81
	ELIP2	6.05	-2.05
	ADH1	7.26	-0.76
	RD29B	9.93	0.61
H. rhodopensis	Hydroxyproline-rich protein	-4.27	-0.75
	Protein phospatase	13.85	2.64
	MADS Box	4.12	-0.26
	Temperature-induced lipocalin (Contig_031036)	5.52	0
	Cold-induced glucosyl transferase (Contig_017641)	3.18	-0.19
	Cold shock (Contig_029135)	-1.95	-0.96
